# Supplementary material for: Magnetic Microrobots with Folate Targeting for Drug Delivery
Source: Cyborg Bionic Syst. 2023 May 5;4:0019. doi: 10.34133/cbsystems.0019 (PMC10202387; doi:10.34133/cbsystems.0019)
Supplement: Supplementary Materials — Data file: Supporting Information. Audio files: Movies S1 to S3. [file cbsystems.0019.f1.zip]

Archive with 5 entries (5 files):
- Revised SI_CleanVersion.docx
- Supporting Information.docx
- Video S1.mp4
- Video S2.mp4
- Video S3.mp4
